# Supplementary material for: Behavioral Deficits in Mice with Postnatal Disruption of Ndel1 in Forebrain Excitatory Neurons: Implications for Epilepsy and Neuropsychiatric Disorders
Source: Cereb Cortex Commun. 2021 Jan 7;2(1):tgaa096. doi: 10.1093/texcom/tgaa096 (PMC7876307; doi:10.1093/texcom/tgaa096)
Supplement: Het_first_A_1_mpeg4_tgaa096 [file het_first_a_1_mpeg4_tgaa096.zip]

Archive with 1 entries (1 files):
- Het_first_A_1_mpeg4_tgaa096.mp4
